# Supplementary material for: Pushing at the Boundaries of Pterin Chemistry
Source: Molecules. 2024 Sep 27;29(19):4587. doi: 10.3390/molecules29194587 (PMC11477544; doi:10.3390/molecules29194587)
Supplement: Supplementary file 1 [file molecules-29-04587-s001.zip]

Archive with 1 entries (1 files):
- Supplementary Information_24_09_13_rev.pdf
